# Supplementary material for: Abuse of Anabolic-Androgenic Steroids as a Social Phenomenon and Medical Problem—Its Potential Negative Impact on Reproductive Health Based on 50 Years of Case Report Analysis
Source: J Clin Med. 2024 Oct 2;13(19):5892. doi: 10.3390/jcm13195892 (PMC11478083; doi:10.3390/jcm13195892)
Supplement: Supplementary file 1 [file jcm-13-05892-s001.zip]

Archive with 1 entries (1 files):
- jcm-3210592-supplementary.pdf
